# Supplementary material for: Novel Allosteric Effectors Targeting Human Transcription Factor TEAD
Source: Int J Mol Sci. 2023 May 19;24(10):9009. doi: 10.3390/ijms24109009 (PMC10219411; doi:10.3390/ijms24109009)
Supplement: Supplementary file 1 [file ijms-24-09009-s001.zip]

Archive with 1 entries (1 files):
- ijms-2350474-supplementary.pdf
